# Supplementary material for: Seasonal variation in morphotype composition of pelagic Sargassum influx events is linked to oceanic origin
Source: Sci Rep. 2023 Mar 7;13:3753. doi: 10.1038/s41598-023-30969-2 (PMC9992440; doi:10.1038/s41598-023-30969-2)
Supplement: Supplementary file 1 — Supplementary Information 1. [file 41598_2023_30969_MOESM1_ESM.txt]

sub_origin	day	month	year	period	lon	lat	sst	chla	date
Origin A	1	4	2021	mid	-38.17222	8.4502	28.71485994	0.152935755	1
Origin A	3	5	2021	mid	-35.9520	10.37287	27.4409494	0.147470894	2
Origin A	20	5	2021	mid	-36.92855	11.42702	26.94727016	0.147569977	3
Origin A	11	6	2021	mid	-33.11113	9.40092	26.20468188	0.145685569	4
Origin A	9	7	2021	mid	-39.17302	9.36089	26.00592253	0.189322189	5
Origin A	16	7	2021	mid	-32.9274	12.34466	25.52928426	0.150955161	6
Origin A	23	7	2021	mid	-43.2695	9.2347	26.19357058	0.172002223	7
Origin A	28	7	2021	mid	-38.2123	9.56633	25.77899745	0.160286751	8
Origin A	2	8	2021	mid	-44.6478	7.8451	26.42322495	0.177104311	9
Origin A	9	8	2021	mid	-41.60459	8.5455	25.76015166	0.351997685	10
Origin A	3	3	2022	mid	-49.06577	4.471726	27.89565755	1.081955875	11
Origin A	17	3	2022	mid	-43.36475	7.99084	29.26663015	0.174320087	12
Origin A	1	4	2021	initial	-40.3408	8.25567	26.75412655	0.12960475	1
Origin A	3	5	2021	initial	-34.7796	1.64136	28.1034603	0.129564028	2
Origin A	20	5	2021	initial	-32.6769	-1.47043	28.18625546	0.125735827	3
Origin A	11	6	2021	initial	-11.922	0.820356	24.50245598	0.809050634	4
Origin A	9	7	2021	initial	-20.6939	0.439822	25.40082121	0.478751965	5
Origin A	16	7	2021	initial	-38.1186	5.2853	28.22806833	0.110586123	6
Origin A	23	7	2021	initial	-48.8753	6.82148	28.72120025	1.081495614	7
Origin A	28	7	2021	initial	-33.1331	2.63017	27.07713703	0.128854533	8
Origin A	2	8	2021	initial	-30.4551	-1.17469	26.37875179	0.1936649	9
Origin A	9	8	2021	initial	-33.4859	0.880903	26.4826336	0.207849194	10
Origin A	3	3	2022	initial	-0.244561	-0.471333	28.19843863	0.138801724	11
Origin A	17	3	2022	initial	-17.2309	-0.919956	27.54095745	0.14475367	12
Origin B	16	8	2021	mid	-32.70315	12.8829	24.11546113	0.140956405	13
Origin B	23	8	2021	mid	-34.01712	13.96884	23.93161823	0.144576527	14
Origin B	30	8	2021	mid	-32.63091	13.73739	23.5740707	0.155208476	15
Origin B	6	9	2021	mid	-32.7154	10.96544	24.94518689	0.162080385	16
Origin B	11	10	2021	mid	-35.44296	11.9495	24.87080644	0.14553725	17
Origin B	8	11	2021	mid	-34.93324	14.2638	24.32633376	0.111449616	18
Origin B	6	12	2021	mid	-37.00649	12.94086	24.84070585	0.092729934	19
Origin B	20	12	2021	mid	-37.67573	11.431742	25.89329555	0.094658615	20
Origin B	3	1	2022	mid	-44.77007	9.23788	27.28983545	0.107757856	21
Origin B	20	1	2022	mid	-48.03206	9.60966	28.24409918	0.202440196	22
Origin B	2	2	2022	mid	-43.50812	10.29578	27.6865492	0.096786449	23
Origin B	17	2	2022	mid	-46.02006	8.71825	28.44477728	0.268427387	24
Origin B	16	8	2021	initial	-23.1335	11.749	26.7713299	0.188050434	13
Origin B	23	8	2021	initial	-22.2983	14.5249	27.4157467	0.145815223	14
Origin B	30	8	2021	initial	-21.2513	13.7089	27.6617565	0.213142403	15
Origin B	6	9	2021	initial	-20.1495	13.4748	27.0882354	0.188065887	16
Origin B	11	10	2021	initial	-20.1307	13.1563	28.6129198	0.205073893	17
Origin B	8	11	2021	initial	-19.5069	17.7779	26.32080694	0.340789728	18
Origin B	6	12	2021	initial	-21.3585	17.5877	23.87430646	0.323339984	19
Origin B	20	12	2021	initial	-22.2473	15.5173	24.17764186	0.783997401	20
Origin B	3	1	2022	initial	-28.2776	9.42765	26.63463878	0.148519099	21
Origin B	20	1	2022	initial	-30.1274	10.8551	25.1213627	0.165827364	22
Origin B	2	2	2022	initial	-24.8148	13.9136	23.60350371	0.247917689	23
Origin B	17	2	2022	initial	-33.4953	10.8156	24.42013836	0.144702494	24
