# Supplementary material for: Seasonal variation in morphotype composition of pelagic Sargassum influx events is linked to oceanic origin
Source: Sci Rep. 2023 Mar 7;13:3753. doi: 10.1038/s41598-023-30969-2 (PMC9992440; doi:10.1038/s41598-023-30969-2)
Supplement: Supplementary file 2 — Supplementary Information 2. [file 41598_2023_30969_MOESM2_ESM.txt]

Month	SNI	SNVIII	SFIII
Jan	8.438942259	66.81769714	24.7433606
Feb	7.538791179	55.78614530	36.67506352
Mar	12.48791879	36.05591713	51.45616408
Apr	32.17328228	22.85041641	44.97630131
May	19.80459858	5.127393191	75.06800823
Jun	19.63071865	8.290200555	72.0790808
Jul	24.97705339	12.1274531	62.89549352
Aug	18.78597459	14.34676178	66.86726363
Oct	12.22297893	22.44150258	65.33551849
Nov	0.783646112	94.76035642	4.455997465
Dec	10.22244568	25.86012918	63.91742514
Sept	32.32902678	21.28150819	46.38946504
