# Supplementary material for: Seasonal variation in morphotype composition of pelagic Sargassum influx events is linked to oceanic origin
Source: Sci Rep. 2023 Mar 7;13:3753. doi: 10.1038/s41598-023-30969-2 (PMC9992440; doi:10.1038/s41598-023-30969-2)
Supplement: Supplementary file 3 — Supplementary Information 3. [file 41598_2023_30969_MOESM3_ESM.txt]

Location	SNI	SNVIII	SFIII	Date1	Date2	V	W	Month
Origin A	33.3	26.8	39.9	44287	4/1/2021	-0.1802	-0.4001	4
Origin A	36.3	18.4	45.2	44287	4/1/2021	-0.2199	-0.8972	4
Origin A	26.9	23.4	49.8	44287	4/1/2021	-0.6162	-0.7567	4
Origin A	0.2	0.1	99.7	44319	5/3/2021	-6.1721	-6.7782	5
Origin A	0.1	0.1	99.8	44319	5/3/2021	-6.7509	-6.6768	5
Origin A	0.2	0.2	99.7	44319	5/3/2021	-6.2569	-6.4953	5
Origin A	51.6	11.4	37.0	44336	5/20/2021	0.3328	-1.1745	5
Origin A	31.8	9.1	59.1	44336	5/20/2021	-0.6211	-1.8708	5
Origin A	35.0	9.8	55.2	44336	5/20/2021	-0.4570	-1.7244	5
Origin A	12.1	11.4	76.5	44358	6/11/2021	-1.8428	-1.9056	6
Origin A	25.7	8.3	66.0	44358	6/11/2021	-0.9456	-2.0742	6
Origin A	21.1	5.2	73.7	44358	6/11/2021	-1.2495	-2.6526	6
Origin A	29.6	13.4	57.0	44386	7/9/2021	-0.6541	-1.4455	7
Origin A	26.9	13.7	59.4	44386	7/9/2021	-0.7913	-1.4663	7
Origin A	27.7	30.3	42.0	44386	7/9/2021	-0.4170	-0.3271	7
Origin A	21.3	2.4	76.3	44393	7/16/2021	-1.2741	-3.4642	7
Origin A	20.8	2.7	76.6	44393	7/16/2021	-1.3050	-3.3581	7
Origin A	20.6	0.6	78.9	44393	7/16/2021	-1.3436	-4.9378	7
Origin A	28.5	21.5	49.9	44400	7/23/2021	-0.5598	-0.8405	7
Origin A	30.7	24.7	44.7	44400	7/23/2021	-0.3762	-0.5941	7
Origin A	34.7	20.5	44.8	44400	7/23/2021	-0.2575	-0.7829	7
Origin A	23.9	3.1	73.0	44405	7/28/2021	-1.1178	-3.1710	7
Origin A	17.8	10.2	72.0	44405	7/28/2021	-1.3965	-1.9566	7
Origin A	17.3	2.5	80.2	44405	7/28/2021	-1.5350	-3.4494	7
Origin A	16.1	3.7	80.2	44410	8/2/2021	-1.6080	-3.0743	8
Origin A	23.8	6.2	70.1	44410	8/2/2021	-1.0816	-2.4315	8
Origin A	24.5	11.3	64.2	44410	8/2/2021	-0.9631	-1.7396	8
Origin A	22.5	2.6	74.8	44417	8/9/2021	-1.1993	-3.3449	8
Origin A	25.5	19.3	55.2	44417	8/9/2021	-0.7711	-1.0484	8
Origin A	17.4	16.9	65.7	44417	8/9/2021	-1.3304	-1.3583	8
Origin A	20.3	51.0	28.7	44623	3/3/2022	-0.3459	0.5765	3
Origin A	19.7	55.1	25.2	44623	3/3/2022	-0.2433	0.7829	3
Origin A	17.2	54.6	28.2	44623	3/3/2022	-0.4941	0.6605	3
Origin A	3.8	21.2	74.9	44637	3/17/2022	-2.9701	-1.2625	3
Origin A	8.0	16.1	75.9	44637	3/17/2022	-2.2552	-1.5484	3
Origin A	5.9	18.3	75.8	44637	3/17/2022	-2.5557	-1.4226	3
Origin B	8.4	10.3	81.4	44424	8/16/2021	-2.2744	-2.0710	8
Origin B	10.8	17.8	71.4	44424	8/16/2021	-1.8902	-1.3873	8
Origin B	6.9	22.9	70.2	44424	8/16/2021	-2.3247	-1.1217	8
Origin B	17.3	15.6	67.1	44431	8/23/2021	-1.3546	-1.4554	8
Origin B	16.7	26.3	57.0	44431	8/23/2021	-1.2300	-0.7719	8
Origin B	21.8	16.3	61.9	44431	8/23/2021	-1.0411	-1.3334	8
Origin B	24.1	12.3	63.5	44438	8/30/2021	-0.9675	-1.6396	8
Origin B	20.3	15.4	64.4	44438	8/30/2021	-1.1566	-1.4339	8
Origin B	25.8	18.3	56.0	44438	8/30/2021	-0.7745	-1.1204	8
Origin B	34.3	23.8	41.9	44445	9/6/2021	-0.2000	-0.5675	9
Origin B	27.5	15.6	56.9	44445	9/6/2021	-0.7276	-1.2906	9
Origin B	35.2	24.4	40.4	44445	9/6/2021	-0.1373	-0.5023	9
Origin B	15.9	23.4	60.7	44480	10/11/2021	-1.3394	-0.9545	10
Origin B	10.8	24.6	64.6	44480	10/11/2021	-1.7876	-0.9631	10
Origin B	10.0	19.3	70.7	44480	10/11/2021	-1.9606	-1.2984	10
Origin B	0.7	98.5	0.7	44508	11/8/2021	0.0000	4.8811	11
Origin B	0.9	93.0	6.1	44508	11/8/2021	-1.9677	2.7209	11
Origin B	0.7	92.8	6.5	44508	11/8/2021	-2.1624	2.6585	11
Origin B	3.0	6.4	90.7	44536	12/6/2021	-3.4156	-2.6585	12
Origin B	1.1	11.5	87.4	44536	12/6/2021	-4.3557	-2.0303	12
Origin B	6.9	16.3	76.8	44536	12/6/2021	-2.4103	-1.5474	12
Origin B	17.2	41.6	41.2	44550	12/20/2021	-0.8771	0.0089	12
Origin B	20.6	32.7	46.7	44550	12/20/2021	-0.8185	-0.3580	12
Origin B	12.6	46.7	40.7	44550	12/20/2021	-1.1745	0.1381	12
Origin B	8.7	74.5	16.8	44564	1/3/2022	-0.6497	1.4923	1
Origin B	9.9	66.5	23.6	44564	1/3/2022	-0.8702	1.0353	1
Origin B	10.8	68.2	21.0	44564	1/3/2022	-0.6589	1.1793	1
Origin B	11.1	60.9	28.0	44581	1/20/2022	-0.9271	0.7745	1
Origin B	2.3	62.8	34.9	44581	1/20/2022	-2.7356	0.5875	1
Origin B	7.8	68.1	24.2	44581	1/20/2022	-1.1331	1.0353	1
Origin B	9.1	58.6	32.3	44594	2/2/2022	-1.2651	0.5964	2
Origin B	13.5	43.3	43.3	44594	2/2/2022	-1.1673	0.0000	2
Origin B	7.4	39.1	53.5	44594	2/2/2022	-1.9844	-0.3141	2
Origin B	4.3	66.9	28.7	44609	2/17/2022	-1.8877	0.8463	2
Origin B	4.7	62.7	32.6	44609	2/17/2022	-1.9374	0.6561	2
Origin B	7.8	63.1	29.1	44609	2/17/2022	-1.3172	0.7723	2
