# Supplementary material for: Seasonal variation in morphotype composition of pelagic Sargassum influx events is linked to oceanic origin
Source: Sci Rep. 2023 Mar 7;13:3753. doi: 10.1038/s41598-023-30969-2 (PMC9992440; doi:10.1038/s41598-023-30969-2)
Supplement: Supplementary file 5 — Supplementary Information 5. [file 41598_2023_30969_MOESM5_ESM.txt]

Date	Particle_no	Lon	Lat	Day
44637	0	-59.564	13.269	441
44637	0	-59.403	13.114	440
44637	0	-59.253	13.016	439
44637	0	-59.131	12.933	438
44637	0	-59.036	12.857	437
44637	0	-58.945	12.774	436
44637	0	-58.849	12.685	435
44637	0	-58.757	12.614	434
44637	0	-58.651	12.597	433
44637	0	-58.524	12.614	432
44637	0	-58.379	12.63	431
44637	0	-58.208	12.646	430
44637	0	-58.026	12.64	429
44637	0	-57.859	12.624	428
44637	0	-57.712	12.603	427
44637	0	-57.583	12.569	426
44637	0	-57.463	12.529	425
44637	0	-57.339	12.486	424
44637	0	-57.219	12.444	423
44637	0	-57.093	12.402	422
44637	0	-56.962	12.37	421
44637	0	-56.826	12.349	420
44637	0	-56.683	12.346	419
44637	0	-56.551	12.357	418
44637	0	-56.422	12.363	417
44637	0	-56.292	12.362	416
44637	0	-56.161	12.359	415
44637	0	-56.029	12.353	414
44637	0	-55.894	12.337	413
44637	0	-55.743	12.316	412
44637	0	-55.577	12.294	411
44637	0	-55.386	12.282	410
44637	0	-55.177	12.298	409
44637	0	-54.978	12.329	408
44637	0	-54.794	12.339	407
44637	0	-54.619	12.315	406
44637	0	-54.459	12.243	405
44637	0	-54.303	12.179	404
44637	0	-54.166	12.129	403
44637	0	-54.054	12.091	402
44637	0	-53.965	12.053	401
44637	0	-53.868	12.001	400
44637	0	-53.746	11.941	399
44637	0	-53.602	11.876	398
44637	0	-53.43	11.811	397
44637	0	-53.239	11.749	396
44637	0	-53.032	11.68	395
44637	0	-52.802	11.616	394
44637	0	-52.558	11.576	393
44637	0	-52.315	11.56	392
44637	0	-52.08	11.536	391
44637	0	-51.836	11.528	390
44637	0	-51.579	11.554	389
44637	0	-51.316	11.606	388
44637	0	-51.057	11.661	387
44637	0	-50.785	11.696	386
44637	0	-50.521	11.718	385
44637	0	-50.289	11.722	384
44637	0	-50.092	11.726	383
44637	0	-49.926	11.718	382
44637	0	-49.775	11.701	381
44637	0	-49.653	11.699	380
44637	0	-49.529	11.694	379
44637	0	-49.405	11.692	378
44637	0	-49.279	11.673	377
44637	0	-49.142	11.632	376
44637	0	-49.009	11.591	375
44637	0	-48.88	11.541	374
44637	0	-48.748	11.482	373
44637	0	-48.603	11.427	372
44637	0	-48.441	11.378	371
44637	0	-48.253	11.34	370
44637	0	-48.04	11.321	369
44637	0	-47.836	11.313	368
44637	0	-47.641	11.308	367
44637	0	-47.463	11.306	366
44637	0	-47.311	11.304	365
44637	0	-47.172	11.305	364
44637	0	-47.044	11.305	363
44637	0	-46.934	11.301	362
44637	0	-46.832	11.294	361
44637	0	-46.724	11.284	360
44637	0	-46.596	11.278	359
44637	0	-46.456	11.272	358
44637	0	-46.307	11.268	357
44637	0	-46.15	11.277	356
44637	0	-45.995	11.288	355
44637	0	-45.831	11.295	354
44637	0	-45.665	11.311	353
44637	0	-45.507	11.329	352
44637	0	-45.347	11.343	351
44637	0	-45.181	11.355	350
44637	0	-45.014	11.368	349
44637	0	-44.85	11.372	348
44637	0	-44.682	11.357	347
44637	0	-44.519	11.329	346
44637	0	-44.374	11.308	345
44637	0	-44.24	11.305	344
44637	0	-44.119	11.328	343
44637	0	-44.005	11.368	342
44637	0	-43.885	11.411	341
44637	0	-43.758	11.436	340
44637	0	-43.616	11.456	339
44637	0	-43.454	11.461	338
44637	0	-43.277	11.453	337
44637	0	-43.113	11.447	336
44637	0	-42.966	11.436	335
44637	0	-42.825	11.423	334
44637	0	-42.7	11.409	333
44637	0	-42.591	11.385	332
44637	0	-42.502	11.353	331
44637	0	-42.428	11.309	330
44637	0	-42.364	11.256	329
44637	0	-42.313	11.198	328
44637	0	-42.265	11.137	327
44637	0	-42.22	11.072	326
44637	0	-42.178	11.007	325
44637	0	-42.12	10.946	324
44637	0	-42.061	10.896	323
44637	0	-42.012	10.858	322
44637	0	-41.964	10.83	321
44637	0	-41.922	10.811	320
44637	0	-41.873	10.781	319
44637	0	-41.8	10.759	318
44637	0	-41.727	10.736	317
44637	0	-41.653	10.691	316
44637	0	-41.577	10.656	315
44637	0	-41.518	10.634	314
44637	0	-41.453	10.606	313
44637	0	-41.368	10.583	312
44637	0	-41.281	10.56	311
44637	0	-41.197	10.503	310
44637	0	-41.119	10.417	309
44637	0	-41.05	10.334	308
44637	0	-41.002	10.26	307
44637	0	-40.97	10.191	306
44637	0	-40.938	10.129	305
44637	0	-40.91	10.073	304
44637	0	-40.906	10.013	303
44637	0	-40.9	9.942	302
44637	0	-40.888	9.889	301
44637	0	-40.893	9.851	300
44637	0	-40.895	9.804	299
44637	0	-40.881	9.767	298
44637	0	-40.886	9.75	297
44637	0	-40.928	9.736	296
44637	0	-40.991	9.727	295
44637	0	-41.076	9.717	294
44637	0	-41.164	9.699	293
44637	0	-41.24	9.67	292
44637	0	-41.305	9.632	291
44637	0	-41.369	9.582	290
44637	0	-41.419	9.508	289
44637	0	-41.457	9.417	288
44637	0	-41.497	9.305	287
44637	0	-41.534	9.195	286
44637	0	-41.584	9.1	285
44637	0	-41.645	9.004	284
44637	0	-41.693	8.921	283
44637	0	-41.749	8.845	282
44637	0	-41.8	8.757	281
44637	0	-41.841	8.681	280
44637	0	-41.899	8.614	279
44637	0	-41.945	8.544	278
44637	0	-41.979	8.493	277
44637	0	-42.029	8.442	275
44637	0	-42.087	8.392	274
44637	0	-42.141	8.36	273
44637	0	-42.195	8.334	272
44637	0	-42.246	8.311	271
44637	0	-42.311	8.285	270
44637	0	-42.391	8.251	269
44637	0	-42.468	8.201	268
44637	0	-42.544	8.143	267
44637	0	-42.607	8.094	266
44637	0	-42.662	8.048	265
44637	0	-42.747	7.987	264
44637	0	-42.861	7.906	263
44637	0	-42.972	7.838	262
44637	0	-43.082	7.785	261
44637	0	-43.168	7.741	260
44637	0	-43.229	7.72	259
44637	0	-43.277	7.722	258
44637	0	-43.286	7.755	257
44637	0	-43.303	7.842	256
44637	0	-43.372	7.941	255
44637	0	-43.447	7.998	254
44637	0	-43.525	8.059	253
44637	0	-43.606	8.125	252
44637	0	-43.687	8.179	251
44637	0	-43.758	8.212	250
44637	0	-43.839	8.234	249
44637	0	-43.945	8.219	248
44637	0	-44.04	8.14	247
44637	0	-44.102	8.06	246
44637	0	-44.158	7.979	245
44637	0	-44.215	7.86	244
44637	0	-44.258	7.74	243
44637	0	-44.31	7.632	242
44637	0	-44.386	7.506	241
44637	0	-44.474	7.397	240
44637	0	-44.555	7.334	239
44637	0	-44.604	7.282	238
44637	0	-44.622	7.211	237
44637	0	-44.619	7.146	236
44637	0	-44.615	7.066	235
44637	0	-44.613	6.972	234
44637	0	-44.604	6.907	233
44637	0	-44.637	6.877	232
44637	0	-44.749	6.868	231
44637	0	-44.888	6.876	230
44637	0	-45.022	6.888	229
44637	0	-45.184	6.83	228
44637	0	-45.349	6.692	227
44637	0	-45.524	6.583	226
44637	0	-45.725	6.516	225
44637	0	-45.955	6.484	224
44637	0	-46.188	6.471	223
44637	0	-46.408	6.507	222
44637	0	-46.666	6.601	221
44637	0	-46.967	6.71	220
44637	0	-47.284	6.838	219
44637	0	-47.64	7.033	218
44637	0	-48.032	7.235	217
44637	0	-48.419	7.419	216
44637	0	-48.758	7.601	215
44637	0	-49.059	7.843	214
44637	0	-49.322	8.045	213
44637	0	-49.567	8.202	212
44637	0	-49.788	8.287	211
44637	0	-49.965	8.301	210
44637	0	-50.103	8.262	209
44637	0	-50.208	8.188	208
44637	0	-50.287	8.092	207
44637	0	-50.383	8.005	206
44637	0	-50.509	7.933	205
44637	0	-50.641	7.853	204
44637	0	-50.803	7.686	203
44637	0	-50.961	7.41	202
44637	0	-51.047	7.001	201
44637	0	-51.038	6.552	200
44637	0	-50.936	6.076	199
44637	0	-50.74	5.467	198
44637	0	-50.471	4.787	197
44637	0	-50.112	4.177	196
44637	0	-49.695	3.648	195
44637	0	-49.322	3.224	194
44637	0	-48.999	2.874	193
44637	0	-48.723	2.573	192
44637	0	-48.445	2.315	191
44637	0	-48.115	2.085	190
44637	0	-47.751	1.871	189
44637	0	-47.395	1.657	188
44637	0	-47.083	1.449	187
44637	0	-46.802	1.265	186
44637	0	-46.522	1.107	185
44637	0	-46.223	0.958	184
44637	0	-45.892	0.803	183
44637	0	-45.534	0.629	182
44637	0	-45.136	0.423	181
44637	0	-44.699	0.191	180
44637	0	-44.229	-0.049	179
44637	0	-43.76	-0.274	178
44637	0	-43.311	-0.468	177
44637	0	-42.883	-0.612	176
44637	0	-42.406	-0.748	175
44637	0	-41.883	-0.876	174
44637	0	-41.371	-0.994	173
44637	0	-40.849	-1.102	172
44637	0	-40.252	-1.245	171
44637	0	-39.6	-1.407	170
44637	0	-38.99	-1.516	169
44637	0	-38.419	-1.568	168
44637	0	-37.856	-1.603	167
44637	0	-37.304	-1.655	166
44637	0	-36.777	-1.696	165
44637	0	-36.289	-1.721	164
44637	0	-35.867	-1.752	163
44637	0	-35.479	-1.804	162
44637	0	-35.088	-1.878	161
44637	0	-34.68	-1.967	160
44637	0	-34.282	-2.064	159
44637	0	-33.901	-2.161	158
44637	0	-33.528	-2.266	157
44637	0	-33.175	-2.366	156
44637	0	-32.826	-2.448	155
44637	0	-32.472	-2.509	154
44637	0	-32.104	-2.557	153
44637	0	-31.699	-2.603	152
44637	0	-31.269	-2.626	151
44637	0	-30.845	-2.656	150
44637	0	-30.453	-2.682	149
44637	0	-30.078	-2.682	148
44637	0	-29.702	-2.661	147
44637	0	-29.314	-2.621	146
44637	0	-28.93	-2.58	145
44637	0	-28.578	-2.554	144
44637	0	-28.243	-2.54	143
44637	0	-27.93	-2.534	142
44637	0	-27.638	-2.525	141
44637	0	-27.359	-2.5	140
44637	0	-27.087	-2.464	139
44637	0	-26.812	-2.41	138
44637	0	-26.545	-2.325	137
44637	0	-26.277	-2.219	136
44637	0	-26.01	-2.132	135
44637	0	-25.75	-2.064	134
44637	0	-25.507	-1.987	133
44637	0	-25.297	-1.887	132
44637	0	-25.134	-1.783	131
44637	0	-25.028	-1.688	130
44637	0	-25.016	-1.615	129
44637	0	-25.066	-1.575	128
44637	0	-25.159	-1.555	127
44637	0	-25.294	-1.538	126
44637	0	-25.451	-1.498	125
44637	0	-25.59	-1.431	124
44637	0	-25.68	-1.361	123
44637	0	-25.704	-1.303	122
44637	0	-25.665	-1.27	121
44637	0	-25.577	-1.244	120
44637	0	-25.454	-1.198	119
44637	0	-25.295	-1.138	118
44637	0	-25.112	-1.075	117
44637	0	-24.983	-1.005	116
44637	0	-24.877	-0.922	115
44637	0	-24.755	-0.879	114
44637	0	-24.655	-0.873	113
44637	0	-24.575	-0.866	112
44637	0	-24.483	-0.846	111
44637	0	-24.388	-0.801	110
44637	0	-24.329	-0.741	109
44637	0	-24.309	-0.687	108
44637	0	-24.283	-0.642	107
44637	0	-24.232	-0.589	106
44637	0	-24.163	-0.553	105
44637	0	-24.082	-0.542	104
44637	0	-24.003	-0.547	103
44637	0	-23.936	-0.567	102
44637	0	-23.886	-0.6	101
44637	0	-23.851	-0.627	100
44637	0	-23.824	-0.629	99
44637	0	-23.782	-0.601	98
44637	0	-23.711	-0.546	97
44637	0	-23.614	-0.483	96
44637	0	-23.495	-0.423	95
44637	0	-23.367	-0.376	94
44637	0	-23.254	-0.339	93
44637	0	-23.14	-0.305	92
44637	0	-22.979	-0.284	91
44637	0	-22.739	-0.283	90
44637	0	-22.43	-0.298	89
44637	0	-22.126	-0.324	88
44637	0	-21.862	-0.345	87
44637	0	-21.648	-0.359	86
44637	0	-21.49	-0.339	85
44637	0	-21.389	-0.288	84
44637	0	-21.319	-0.233	83
44637	0	-21.262	-0.191	82
44637	0	-21.213	-0.173	81
44637	0	-21.155	-0.175	80
44637	0	-21.063	-0.192	79
44637	0	-20.922	-0.223	78
44637	0	-20.742	-0.254	77
44637	0	-20.54	-0.277	76
44637	0	-20.301	-0.303	76
44637	1	-59.564	13.269	441
44637	1	-59.398	13.109	440
44637	1	-59.249	13.027	439
44637	1	-59.126	12.938	438
44637	1	-59.027	12.852	437
44637	1	-58.939	12.772	436
44637	1	-58.839	12.681	435
44637	1	-58.747	12.604	434
44637	1	-58.642	12.598	433
44637	1	-58.514	12.614	432
44637	1	-58.371	12.619	431
44637	1	-58.209	12.636	430
44637	1	-58.023	12.626	429
44637	1	-57.853	12.612	428
44637	1	-57.7	12.596	427
44637	1	-57.573	12.569	426
44637	1	-57.457	12.527	425
44637	1	-57.329	12.478	424
44637	1	-57.213	12.444	423
44637	1	-57.085	12.406	422
44637	1	-56.942	12.37	421
44637	1	-56.804	12.348	420
44637	1	-56.666	12.341	419
44637	1	-56.531	12.349	418
44637	1	-56.403	12.36	417
44637	1	-56.277	12.362	416
44637	1	-56.143	12.365	415
44637	1	-56.01	12.353	414
44637	1	-55.873	12.34	413
44637	1	-55.726	12.324	412
44637	1	-55.577	12.3	411
44637	1	-55.383	12.288	410
44637	1	-55.173	12.306	409
44637	1	-54.977	12.324	408
44637	1	-54.785	12.332	407
44637	1	-54.608	12.291	406
44637	1	-54.449	12.224	405
44637	1	-54.291	12.158	404
44637	1	-54.159	12.099	403
44637	1	-54.047	12.06	402
44637	1	-53.961	12.022	401
44637	1	-53.864	11.97	400
44637	1	-53.744	11.911	399
44637	1	-53.604	11.848	398
44637	1	-53.432	11.776	397
44637	1	-53.251	11.711	396
44637	1	-53.055	11.647	395
44637	1	-52.834	11.588	394
44637	1	-52.597	11.544	393
44637	1	-52.363	11.523	392
44637	1	-52.151	11.506	391
44637	1	-51.914	11.495	390
44637	1	-51.657	11.513	389
44637	1	-51.405	11.548	388
44637	1	-51.157	11.606	387
44637	1	-50.889	11.644	386
44637	1	-50.625	11.671	385
44637	1	-50.392	11.678	384
44637	1	-50.21	11.687	383
44637	1	-50.059	11.682	382
44637	1	-49.93	11.673	381
44637	1	-49.824	11.671	380
44637	1	-49.714	11.653	379
44637	1	-49.605	11.633	378
44637	1	-49.489	11.597	377
44637	1	-49.358	11.541	376
44637	1	-49.232	11.484	375
44637	1	-49.105	11.429	374
44637	1	-48.973	11.367	373
44637	1	-48.825	11.313	372
44637	1	-48.669	11.263	371
44637	1	-48.488	11.223	370
44637	1	-48.298	11.202	369
44637	1	-48.103	11.178	368
44637	1	-47.901	11.163	367
44637	1	-47.707	11.164	366
44637	1	-47.544	11.166	365
44637	1	-47.406	11.156	364
44637	1	-47.279	11.151	363
44637	1	-47.161	11.145	362
44637	1	-47.064	11.13	361
44637	1	-46.965	11.114	360
44637	1	-46.849	11.1	359
44637	1	-46.72	11.098	358
44637	1	-46.567	11.091	357
44637	1	-46.414	11.1	356
44637	1	-46.267	11.101	355
44637	1	-46.114	11.102	354
44637	1	-45.949	11.123	353
44637	1	-45.802	11.138	352
44637	1	-45.657	11.151	351
44637	1	-45.499	11.156	350
44637	1	-45.333	11.161	349
44637	1	-45.178	11.156	348
44637	1	-45.02	11.141	347
44637	1	-44.863	11.109	346
44637	1	-44.733	11.076	345
44637	1	-44.614	11.058	344
44637	1	-44.504	11.063	343
44637	1	-44.405	11.075	342
44637	1	-44.297	11.104	341
44637	1	-44.179	11.131	340
44637	1	-44.048	11.157	339
44637	1	-43.909	11.18	338
44637	1	-43.774	11.183	337
44637	1	-43.633	11.197	336
44637	1	-43.486	11.195	335
44637	1	-43.339	11.175	334
44637	1	-43.21	11.15	333
44637	1	-43.105	11.109	332
44637	1	-43.025	11.05	331
44637	1	-42.965	10.972	330
44637	1	-42.95	10.883	329
44637	1	-42.958	10.778	328
44637	1	-42.97	10.67	327
44637	1	-42.976	10.554	326
44637	1	-42.967	10.45	325
44637	1	-42.931	10.357	324
44637	1	-42.861	10.268	323
44637	1	-42.776	10.187	322
44637	1	-42.687	10.119	321
44637	1	-42.605	10.062	320
44637	1	-42.507	10.01	319
44637	1	-42.406	9.957	318
44637	1	-42.32	9.903	317
44637	1	-42.229	9.814	316
44637	1	-42.144	9.735	315
44637	1	-42.078	9.679	314
44637	1	-42.025	9.624	313
44637	1	-41.966	9.583	312
44637	1	-41.909	9.547	311
44637	1	-41.836	9.479	310
44637	1	-41.739	9.39	309
44637	1	-41.638	9.319	308
44637	1	-41.57	9.275	307
44637	1	-41.533	9.241	306
44637	1	-41.511	9.222	305
44637	1	-41.509	9.211	304
44637	1	-41.534	9.197	303
44637	1	-41.579	9.184	302
44637	1	-41.63	9.182	301
44637	1	-41.685	9.183	300
44637	1	-41.735	9.171	299
44637	1	-41.768	9.153	298
44637	1	-41.81	9.135	297
44637	1	-41.887	9.116	296
44637	1	-41.988	9.102	295
44637	1	-42.104	9.109	294
44637	1	-42.209	9.128	293
44637	1	-42.306	9.152	292
44637	1	-42.4	9.191	291
44637	1	-42.5	9.213	290
44637	1	-42.596	9.201	289
44637	1	-42.681	9.163	288
44637	1	-42.752	9.097	287
44637	1	-42.813	8.995	286
44637	1	-42.864	8.916	285
44637	1	-42.923	8.824	284
44637	1	-42.981	8.722	283
44637	1	-43.036	8.638	282
44637	1	-43.117	8.544	281
44637	1	-43.184	8.451	280
44637	1	-43.227	8.364	279
44637	1	-43.245	8.288	278
44637	1	-43.255	8.215	277
44637	1	-43.271	8.139	275
44637	1	-43.286	8.074	274
44637	1	-43.301	8.051	273
44637	1	-43.339	8.101	272
44637	1	-43.413	8.211	271
44637	1	-43.54	8.347	270
44637	1	-43.696	8.486	269
44637	1	-43.846	8.629	268
44637	1	-43.956	8.663	267
44637	1	-43.936	8.586	266
44637	1	-43.829	8.525	265
44637	1	-43.75	8.491	264
44637	1	-43.671	8.42	263
44637	1	-43.604	8.347	262
44637	1	-43.582	8.258	261
44637	1	-43.567	8.152	260
44637	1	-43.613	8.08	259
44637	1	-43.698	8.032	258
44637	1	-43.748	8.018	257
44637	1	-43.788	8.087	256
44637	1	-43.881	8.176	255
44637	1	-43.999	8.251	254
44637	1	-44.11	8.331	253
44637	1	-44.215	8.417	252
44637	1	-44.318	8.508	251
44637	1	-44.439	8.552	250
44637	1	-44.584	8.572	249
44637	1	-44.748	8.548	248
44637	1	-44.882	8.466	247
44637	1	-44.98	8.363	246
44637	1	-45.048	8.239	245
44637	1	-45.079	8.093	244
44637	1	-45.085	7.96	243
44637	1	-45.094	7.844	242
44637	1	-45.129	7.713	241
44637	1	-45.158	7.605	240
44637	1	-45.206	7.52	239
44637	1	-45.245	7.405	238
44637	1	-45.245	7.31	237
44637	1	-45.244	7.249	236
44637	1	-45.273	7.183	235
44637	1	-45.34	7.106	234
44637	1	-45.412	7.065	233
44637	1	-45.519	7.077	232
44637	1	-45.693	7.098	231
44637	1	-45.917	7.131	230
44637	1	-46.194	7.179	229
44637	1	-46.454	7.24	228
44637	1	-46.671	7.326	227
44637	1	-46.865	7.433	226
44637	1	-47.05	7.504	225
44637	1	-47.25	7.545	224
44637	1	-47.45	7.581	223
44637	1	-47.658	7.609	222
44637	1	-47.871	7.688	221
44637	1	-48.143	7.798	220
44637	1	-48.492	7.906	219
44637	1	-48.892	7.957	218
44637	1	-49.282	7.996	217
44637	1	-49.639	7.993	216
44637	1	-49.919	8.025	215
44637	1	-50.134	8.07	214
44637	1	-50.303	8.143	213
44637	1	-50.437	8.238	212
44637	1	-50.576	8.329	211
44637	1	-50.738	8.339	210
44637	1	-50.887	8.206	209
44637	1	-50.995	7.999	208
44637	1	-51.039	7.755	207
44637	1	-51.074	7.495	206
44637	1	-51.144	7.214	205
44637	1	-51.191	6.817	204
44637	1	-51.12	6.252	203
44637	1	-50.793	5.592	202
44637	1	-50.48	5.056	201
44637	1	-50.161	4.538	200
44637	1	-49.812	4.016	199
44637	1	-49.432	3.477	198
44637	1	-49.048	2.971	197
44637	1	-48.687	2.493	196
44637	1	-48.349	2.103	195
44637	1	-48.08	1.758	194
44637	1	-47.864	1.484	193
44637	1	-47.616	1.3	192
44637	1	-47.328	1.146	191
44637	1	-47.024	1.024	190
44637	1	-46.705	0.884	189
44637	1	-46.379	0.74	188
44637	1	-46.089	0.599	187
44637	1	-45.833	0.485	186
44637	1	-45.574	0.364	185
44637	1	-45.281	0.225	184
44637	1	-44.932	0.066	183
44637	1	-44.552	-0.111	182
44637	1	-44.089	-0.358	181
44637	1	-43.551	-0.657	180
44637	1	-43.01	-0.894	179
44637	1	-42.467	-1.083	178
44637	1	-41.869	-1.234	177
44637	1	-41.183	-1.387	176
44637	1	-40.41	-1.554	175
44637	1	-39.728	-1.792	174
44637	1	-39.034	-2.067	173
44637	1	-38.372	-2.335	172
44637	1	-37.769	-2.551	171
44637	1	-37.236	-2.743	170
44637	1	-36.729	-2.896	169
44637	1	-36.229	-3.013	168
44637	1	-35.759	-3.114	167
44637	1	-35.314	-3.232	166
44637	1	-34.893	-3.31	165
44637	1	-34.456	-3.453	164
44637	1	-34.047	-3.599	163
44637	1	-33.661	-3.717	162
44637	1	-33.306	-3.796	161
44637	1	-32.934	-3.807	160
44637	1	-32.549	-3.797	159
44637	1	-32.168	-3.758	158
44637	1	-31.834	-3.727	157
44637	1	-31.511	-3.698	156
44637	1	-31.173	-3.656	155
44637	1	-30.808	-3.628	154
44637	1	-30.474	-3.627	153
44637	1	-30.157	-3.634	152
44637	1	-29.835	-3.631	151
44637	1	-29.514	-3.585	150
44637	1	-29.221	-3.579	149
44637	1	-28.953	-3.554	148
44637	1	-28.61	-3.519	147
44637	1	-28.24	-3.505	146
44637	1	-27.847	-3.479	145
44637	1	-27.426	-3.453	144
44637	1	-27.001	-3.443	143
44637	1	-26.563	-3.477	142
44637	1	-26.203	-3.521	141
44637	1	-25.846	-3.534	140
44637	1	-25.538	-3.529	139
44637	1	-25.236	-3.516	138
44637	1	-24.948	-3.499	137
44637	1	-24.628	-3.444	136
44637	1	-24.326	-3.374	135
44637	1	-24.027	-3.272	134
44637	1	-23.739	-3.194	133
44637	1	-23.488	-3.121	132
44637	1	-23.249	-3.044	131
44637	1	-23.038	-2.979	130
44637	1	-22.816	-2.887	129
44637	1	-22.569	-2.788	128
44637	1	-22.353	-2.691	127
44637	1	-22.186	-2.593	126
44637	1	-22.072	-2.489	125
44637	1	-21.988	-2.382	124
44637	1	-21.927	-2.256	123
44637	1	-21.883	-2.109	122
44637	1	-21.833	-1.958	121
44637	1	-21.789	-1.82	120
44637	1	-21.747	-1.713	119
44637	1	-21.704	-1.622	118
44637	1	-21.665	-1.556	117
44637	1	-21.652	-1.503	116
44637	1	-21.673	-1.455	115
44637	1	-21.714	-1.413	114
44637	1	-21.766	-1.378	113
44637	1	-21.811	-1.337	112
44637	1	-21.85	-1.288	111
44637	1	-21.882	-1.251	110
44637	1	-21.912	-1.212	109
44637	1	-21.936	-1.187	108
44637	1	-21.955	-1.168	107
44637	1	-21.967	-1.145	106
44637	1	-21.95	-1.126	105
44637	1	-21.892	-1.127	104
44637	1	-21.803	-1.141	103
44637	1	-21.68	-1.168	102
44637	1	-21.531	-1.218	101
44637	1	-21.39	-1.273	100
44637	1	-21.286	-1.329	99
44637	1	-21.222	-1.359	98
44637	1	-21.205	-1.352	97
44637	1	-21.194	-1.332	96
44637	1	-21.164	-1.301	95
44637	1	-21.104	-1.254	94
44637	1	-21.022	-1.214	93
44637	1	-20.942	-1.175	92
44637	1	-20.834	-1.132	91
44637	1	-20.683	-1.106	90
44637	1	-20.529	-1.174	89
44637	1	-20.407	-1.264	88
44637	1	-20.33	-1.368	87
44637	1	-20.276	-1.54	86
44637	1	-20.276	-1.664	85
44637	1	-20.298	-1.728	84
44637	1	-20.324	-1.76	83
44637	1	-20.336	-1.746	82
44637	1	-20.301	-1.739	81
44637	1	-20.18	-1.79	80
44637	1	-19.973	-1.804	79
44637	1	-19.66	-1.792	78
44637	1	-19.308	-1.786	77
44637	1	-18.902	-1.77	76
44637	1	-18.488	-1.772	76
44637	2	-59.564	13.269	441
44637	2	-59.412	13.109	440
44637	2	-59.265	13.008	439
44637	2	-59.144	12.92	438
44637	2	-59.058	12.84	437
44637	2	-58.973	12.758	436
44637	2	-58.882	12.667	435
44637	2	-58.788	12.591	434
44637	2	-58.685	12.561	433
44637	2	-58.562	12.574	432
44637	2	-58.412	12.587	431
44637	2	-58.251	12.599	430
44637	2	-58.063	12.602	429
44637	2	-57.882	12.586	428
44637	2	-57.72	12.565	427
44637	2	-57.594	12.537	426
44637	2	-57.479	12.5	425
44637	2	-57.357	12.453	424
44637	2	-57.236	12.412	423
44637	2	-57.115	12.373	422
44637	2	-56.99	12.342	421
44637	2	-56.86	12.323	420
44637	2	-56.728	12.322	419
44637	2	-56.601	12.33	418
44637	2	-56.475	12.325	417
44637	2	-56.346	12.32	416
44637	2	-56.205	12.32	415
44637	2	-56.075	12.315	414
44637	2	-55.939	12.296	413
44637	2	-55.797	12.267	412
44637	2	-55.635	12.248	411
44637	2	-55.445	12.236	410
44637	2	-55.23	12.252	409
44637	2	-55.034	12.289	408
44637	2	-54.854	12.306	407
44637	2	-54.678	12.293	406
44637	2	-54.512	12.234	405
44637	2	-54.356	12.161	404
44637	2	-54.214	12.099	403
44637	2	-54.094	12.059	402
44637	2	-54.008	12.018	401
44637	2	-53.909	11.96	400
44637	2	-53.789	11.895	399
44637	2	-53.645	11.826	398
44637	2	-53.48	11.757	397
44637	2	-53.29	11.693	396
44637	2	-53.096	11.626	395
44637	2	-52.879	11.573	394
44637	2	-52.656	11.544	393
44637	2	-52.415	11.518	392
44637	2	-52.196	11.506	391
44637	2	-51.958	11.491	390
44637	2	-51.71	11.51	389
44637	2	-51.438	11.549	388
44637	2	-51.186	11.608	387
44637	2	-50.921	11.65	386
44637	2	-50.669	11.673	385
44637	2	-50.448	11.679	384
44637	2	-50.258	11.678	383
44637	2	-50.109	11.681	382
44637	2	-49.982	11.679	381
44637	2	-49.873	11.669	380
44637	2	-49.763	11.659	379
44637	2	-49.653	11.652	378
44637	2	-49.541	11.622	377
44637	2	-49.41	11.573	376
44637	2	-49.281	11.516	375
44637	2	-49.157	11.457	374
44637	2	-49.018	11.4	373
44637	2	-48.871	11.343	372
44637	2	-48.709	11.296	371
44637	2	-48.534	11.257	370
44637	2	-48.329	11.223	369
44637	2	-48.129	11.212	368
44637	2	-47.931	11.203	367
44637	2	-47.757	11.199	366
44637	2	-47.589	11.186	365
44637	2	-47.437	11.166	364
44637	2	-47.308	11.16	363
44637	2	-47.203	11.148	362
44637	2	-47.11	11.13	361
44637	2	-47.018	11.11	360
44637	2	-46.908	11.095	359
44637	2	-46.782	11.087	358
44637	2	-46.635	11.087	357
44637	2	-46.482	11.099	356
44637	2	-46.341	11.11	355
44637	2	-46.184	11.113	354
44637	2	-46.028	11.112	353
44637	2	-45.874	11.127	352
44637	2	-45.73	11.129	351
44637	2	-45.575	11.137	350
44637	2	-45.418	11.145	349
44637	2	-45.261	11.15	348
44637	2	-45.098	11.137	347
44637	2	-44.936	11.107	346
44637	2	-44.811	11.09	345
44637	2	-44.696	11.08	344
44637	2	-44.585	11.09	343
44637	2	-44.488	11.112	342
44637	2	-44.383	11.143	341
44637	2	-44.254	11.164	340
44637	2	-44.112	11.192	339
44637	2	-43.974	11.216	338
44637	2	-43.839	11.229	337
44637	2	-43.704	11.254	336
44637	2	-43.562	11.261	335
44637	2	-43.42	11.247	334
44637	2	-43.305	11.224	333
44637	2	-43.2	11.19	332
44637	2	-43.12	11.132	331
44637	2	-43.062	11.052	330
44637	2	-43.035	10.952	329
44637	2	-43.041	10.844	328
44637	2	-43.05	10.731	327
44637	2	-43.054	10.625	326
44637	2	-43.032	10.525	325
44637	2	-42.994	10.436	324
44637	2	-42.925	10.349	323
44637	2	-42.833	10.27	322
44637	2	-42.729	10.21	321
44637	2	-42.628	10.161	320
44637	2	-42.513	10.112	319
44637	2	-42.403	10.066	318
44637	2	-42.311	10.005	317
44637	2	-42.225	9.926	316
44637	2	-42.141	9.848	315
44637	2	-42.085	9.792	314
44637	2	-42.033	9.737	313
44637	2	-41.979	9.7	312
44637	2	-41.935	9.664	311
44637	2	-41.879	9.6	310
44637	2	-41.794	9.519	309
44637	2	-41.698	9.447	308
44637	2	-41.636	9.395	307
44637	2	-41.605	9.356	306
44637	2	-41.592	9.34	305
44637	2	-41.603	9.334	304
44637	2	-41.65	9.327	303
44637	2	-41.715	9.318	302
44637	2	-41.787	9.315	301
44637	2	-41.855	9.305	300
44637	2	-41.914	9.282	299
44637	2	-41.954	9.253	298
44637	2	-41.999	9.229	297
44637	2	-42.072	9.21	296
44637	2	-42.163	9.198	295
44637	2	-42.249	9.201	294
44637	2	-42.335	9.22	293
44637	2	-42.422	9.247	292
44637	2	-42.512	9.279	291
44637	2	-42.608	9.293	290
44637	2	-42.701	9.283	289
44637	2	-42.779	9.247	288
44637	2	-42.857	9.184	287
44637	2	-42.914	9.102	286
44637	2	-42.958	9.028	285
44637	2	-43.019	8.938	284
44637	2	-43.067	8.821	283
44637	2	-43.115	8.729	282
44637	2	-43.185	8.639	281
44637	2	-43.239	8.553	280
44637	2	-43.28	8.476	279
44637	2	-43.304	8.405	278
44637	2	-43.325	8.339	277
44637	2	-43.345	8.27	275
44637	2	-43.368	8.218	274
44637	2	-43.394	8.195	273
44637	2	-43.459	8.26	272
44637	2	-43.569	8.381	271
44637	2	-43.706	8.525	270
44637	2	-43.865	8.673	269
44637	2	-44.048	8.773	268
44637	2	-44.2	8.806	267
44637	2	-44.222	8.765	266
44637	2	-44.125	8.685	265
44637	2	-44.006	8.585	264
44637	2	-43.889	8.476	263
44637	2	-43.778	8.392	262
44637	2	-43.71	8.296	261
44637	2	-43.682	8.167	260
44637	2	-43.709	8.095	259
44637	2	-43.781	8.061	258
44637	2	-43.822	8.061	257
44637	2	-43.867	8.13	256
44637	2	-43.969	8.233	255
44637	2	-44.093	8.318	254
44637	2	-44.205	8.389	253
44637	2	-44.308	8.475	252
44637	2	-44.425	8.555	251
44637	2	-44.555	8.591	250
44637	2	-44.707	8.605	249
44637	2	-44.868	8.567	248
44637	2	-44.99	8.48	247
44637	2	-45.078	8.378	246
44637	2	-45.126	8.264	245
44637	2	-45.145	8.127	244
44637	2	-45.147	7.99	243
44637	2	-45.158	7.86	242
44637	2	-45.19	7.725	241
44637	2	-45.215	7.616	240
44637	2	-45.258	7.506	239
44637	2	-45.269	7.378	238
44637	2	-45.273	7.288	237
44637	2	-45.272	7.232	236
44637	2	-45.299	7.167	235
44637	2	-45.359	7.087	234
44637	2	-45.434	7.054	233
44637	2	-45.541	7.07	232
44637	2	-45.715	7.103	231
44637	2	-45.953	7.133	230
44637	2	-46.223	7.184	229
44637	2	-46.479	7.244	228
44637	2	-46.703	7.337	227
44637	2	-46.9	7.442	226
44637	2	-47.075	7.526	225
44637	2	-47.265	7.578	224
44637	2	-47.477	7.605	223
44637	2	-47.677	7.635	222
44637	2	-47.889	7.718	221
44637	2	-48.159	7.834	220
44637	2	-48.498	7.922	219
44637	2	-48.888	8.008	218
44637	2	-49.254	8.047	217
44637	2	-49.593	8.057	216
44637	2	-49.881	8.081	215
44637	2	-50.092	8.133	214
44637	2	-50.244	8.212	213
44637	2	-50.392	8.313	212
44637	2	-50.538	8.393	211
44637	2	-50.688	8.404	210
44637	2	-50.866	8.294	209
44637	2	-51.006	8.087	208
44637	2	-51.08	7.863	207
44637	2	-51.118	7.631	206
44637	2	-51.194	7.383	205
44637	2	-51.254	7.042	204
44637	2	-51.228	6.547	203
44637	2	-51.019	5.928	202
44637	2	-50.691	5.347	201
44637	2	-50.384	4.852	200
44637	2	-50.053	4.318	199
44637	2	-49.674	3.772	198
44637	2	-49.308	3.257	197
44637	2	-48.911	2.781	196
44637	2	-48.527	2.355	195
44637	2	-48.253	1.946	194
44637	2	-48.008	1.659	193
44637	2	-47.75	1.442	192
44637	2	-47.448	1.289	191
44637	2	-47.128	1.153	190
44637	2	-46.801	1.014	189
44637	2	-46.493	0.87	188
44637	2	-46.209	0.729	187
44637	2	-45.971	0.603	186
44637	2	-45.706	0.46	185
44637	2	-45.419	0.328	184
44637	2	-45.104	0.167	183
44637	2	-44.712	-0.029	182
44637	2	-44.257	-0.288	181
44637	2	-43.745	-0.539	180
44637	2	-43.213	-0.8	179
44637	2	-42.682	-1.015	178
44637	2	-42.12	-1.191	177
44637	2	-41.485	-1.354	176
44637	2	-40.753	-1.553	175
44637	2	-39.996	-1.78	174
44637	2	-39.301	-2.074	173
44637	2	-38.643	-2.337	172
44637	2	-38.029	-2.598	171
44637	2	-37.455	-2.8	170
44637	2	-36.892	-2.919	169
44637	2	-36.405	-3.03	168
44637	2	-35.975	-3.151	167
44637	2	-35.545	-3.257	166
44637	2	-35.157	-3.364	165
44637	2	-34.783	-3.501	164
44637	2	-34.401	-3.648	163
44637	2	-34.027	-3.798	162
44637	2	-33.665	-3.906	161
44637	2	-33.307	-3.973	160
44637	2	-32.918	-3.995	159
44637	2	-32.552	-3.989	158
44637	2	-32.187	-3.991	157
44637	2	-31.854	-3.984	156
44637	2	-31.532	-3.984	155
44637	2	-31.165	-3.971	154
44637	2	-30.815	-3.981	153
44637	2	-30.435	-3.976	152
44637	2	-30.062	-4	151
44637	2	-29.695	-3.993	150
44637	2	-29.346	-3.978	149
44637	2	-29.018	-3.943	148
44637	2	-28.676	-3.918	147
44637	2	-28.331	-3.901	146
44637	2	-27.931	-3.879	145
44637	2	-27.522	-3.878	144
44637	2	-27.126	-3.869	143
44637	2	-26.704	-3.901	142
44637	2	-26.322	-3.924	141
44637	2	-25.966	-3.952	140
44637	2	-25.618	-3.945	139
44637	2	-25.29	-3.933	138
44637	2	-24.955	-3.913	137
44637	2	-24.602	-3.874	136
44637	2	-24.29	-3.82	135
44637	2	-23.996	-3.745	134
44637	2	-23.7	-3.683	133
44637	2	-23.408	-3.627	132
44637	2	-23.158	-3.564	131
44637	2	-22.916	-3.492	130
44637	2	-22.683	-3.406	129
44637	2	-22.425	-3.296	128
44637	2	-22.134	-3.217	127
44637	2	-21.892	-3.147	126
44637	2	-21.699	-3.073	125
44637	2	-21.533	-3.006	124
44637	2	-21.368	-2.91	123
44637	2	-21.188	-2.791	122
44637	2	-20.994	-2.665	121
44637	2	-20.748	-2.545	120
44637	2	-20.481	-2.443	119
44637	2	-20.217	-2.4	118
44637	2	-19.974	-2.367	117
44637	2	-19.766	-2.337	116
44637	2	-19.587	-2.278	115
44637	2	-19.434	-2.173	114
44637	2	-19.267	-2.031	113
44637	2	-19.06	-1.891	112
44637	2	-18.811	-1.791	111
44637	2	-18.594	-1.708	110
44637	2	-18.424	-1.643	109
44637	2	-18.282	-1.605	108
44637	2	-18.153	-1.609	107
44637	2	-18.03	-1.665	106
44637	2	-17.897	-1.761	105
44637	2	-17.747	-1.862	104
44637	2	-17.56	-1.946	103
44637	2	-17.33	-2.007	102
44637	2	-17.082	-2.047	101
44637	2	-16.833	-2.083	100
44637	2	-16.576	-2.088	99
44637	2	-16.324	-2.072	98
44637	2	-16.08	-2.054	97
44637	2	-15.866	-2.012	96
44637	2	-15.66	-1.936	95
44637	2	-15.452	-1.864	94
44637	2	-15.245	-1.802	93
44637	2	-15.046	-1.776	92
44637	2	-14.854	-1.78	91
44637	2	-14.697	-1.788	90
44637	2	-14.572	-1.779	89
44637	2	-14.461	-1.742	88
44637	2	-14.36	-1.669	87
44637	2	-14.246	-1.561	86
44637	2	-14.109	-1.44	85
44637	2	-13.938	-1.337	84
44637	2	-13.775	-1.257	83
44637	2	-13.605	-1.196	82
44637	2	-13.446	-1.168	81
44637	2	-13.284	-1.141	80
44637	2	-13.099	-1.093	79
44637	2	-12.861	-1.058	78
44637	2	-12.578	-1.02	77
44637	2	-12.246	-1.008	76
44637	2	-11.889	-0.989	76
44637	3	-59.564	13.269	441
44637	3	-59.392	13.116	440
44637	3	-59.242	13.02	439
44637	3	-59.117	12.932	438
44637	3	-59.02	12.861	437
44637	3	-58.931	12.773	436
44637	3	-58.832	12.69	435
44637	3	-58.737	12.622	434
44637	3	-58.637	12.613	433
44637	3	-58.515	12.623	432
44637	3	-58.375	12.642	431
44637	3	-58.212	12.65	430
44637	3	-58.026	12.633	429
44637	3	-57.845	12.621	428
44637	3	-57.696	12.602	427
44637	3	-57.579	12.573	426
44637	3	-57.459	12.529	425
44637	3	-57.333	12.484	424
44637	3	-57.215	12.443	423
44637	3	-57.087	12.391	422
44637	3	-56.96	12.36	421
44637	3	-56.822	12.337	420
44637	3	-56.68	12.331	419
44637	3	-56.551	12.333	418
44637	3	-56.422	12.333	417
44637	3	-56.289	12.33	416
44637	3	-56.158	12.33	415
44637	3	-56.032	12.324	414
44637	3	-55.897	12.311	413
44637	3	-55.749	12.296	412
44637	3	-55.576	12.277	411
44637	3	-55.388	12.27	410
44637	3	-55.179	12.279	409
44637	3	-54.977	12.318	408
44637	3	-54.792	12.321	407
44637	3	-54.618	12.297	406
44637	3	-54.451	12.233	405
44637	3	-54.295	12.171	404
44637	3	-54.161	12.119	403
44637	3	-54.05	12.084	402
44637	3	-53.955	12.049	401
44637	3	-53.862	12.002	400
44637	3	-53.737	11.941	399
44637	3	-53.596	11.881	398
44637	3	-53.43	11.818	397
44637	3	-53.236	11.748	396
44637	3	-53.019	11.67	395
44637	3	-52.805	11.612	394
44637	3	-52.561	11.578	393
44637	3	-52.33	11.565	392
44637	3	-52.091	11.539	391
44637	3	-51.839	11.536	390
44637	3	-51.592	11.566	389
44637	3	-51.333	11.617	388
44637	3	-51.062	11.666	387
44637	3	-50.793	11.697	386
44637	3	-50.527	11.727	385
44637	3	-50.303	11.733	384
44637	3	-50.116	11.733	383
44637	3	-49.959	11.719	382
44637	3	-49.812	11.701	381
44637	3	-49.696	11.697	380
44637	3	-49.582	11.694	379
44637	3	-49.453	11.691	378
44637	3	-49.327	11.665	377
44637	3	-49.193	11.624	376
44637	3	-49.067	11.584	375
44637	3	-48.934	11.534	374
44637	3	-48.8	11.485	373
44637	3	-48.655	11.426	372
44637	3	-48.497	11.382	371
44637	3	-48.302	11.337	370
44637	3	-48.098	11.312	369
44637	3	-47.891	11.299	368
44637	3	-47.696	11.292	367
44637	3	-47.523	11.29	366
44637	3	-47.367	11.284	365
44637	3	-47.226	11.285	364
44637	3	-47.108	11.279	363
44637	3	-47	11.271	362
44637	3	-46.902	11.262	361
44637	3	-46.792	11.246	360
44637	3	-46.669	11.232	359
44637	3	-46.534	11.228	358
44637	3	-46.389	11.222	357
44637	3	-46.228	11.226	356
44637	3	-46.075	11.232	355
44637	3	-45.908	11.248	354
44637	3	-45.739	11.254	353
44637	3	-45.58	11.265	352
44637	3	-45.42	11.277	351
44637	3	-45.249	11.29	350
44637	3	-45.089	11.309	349
44637	3	-44.918	11.312	348
44637	3	-44.752	11.295	347
44637	3	-44.585	11.263	346
44637	3	-44.442	11.24	345
44637	3	-44.309	11.232	344
44637	3	-44.188	11.255	343
44637	3	-44.078	11.291	342
44637	3	-43.957	11.338	341
44637	3	-43.827	11.36	340
44637	3	-43.687	11.375	339
44637	3	-43.535	11.388	338
44637	3	-43.365	11.387	337
44637	3	-43.191	11.379	336
44637	3	-43.039	11.377	335
44637	3	-42.898	11.357	334
44637	3	-42.774	11.344	333
44637	3	-42.666	11.307	332
44637	3	-42.577	11.273	331
44637	3	-42.506	11.228	330
44637	3	-42.444	11.169	329
44637	3	-42.408	11.102	328
44637	3	-42.367	11.031	327
44637	3	-42.332	10.96	326
44637	3	-42.3	10.886	325
44637	3	-42.25	10.822	324
44637	3	-42.205	10.773	323
44637	3	-42.169	10.737	322
44637	3	-42.131	10.706	321
44637	3	-42.097	10.682	320
44637	3	-42.048	10.648	319
44637	3	-41.971	10.626	318
44637	3	-41.903	10.607	317
44637	3	-41.829	10.561	316
44637	3	-41.752	10.525	315
44637	3	-41.699	10.494	314
44637	3	-41.647	10.455	313
44637	3	-41.571	10.435	312
44637	3	-41.489	10.415	311
44637	3	-41.402	10.358	310
44637	3	-41.317	10.263	309
44637	3	-41.237	10.181	308
44637	3	-41.177	10.094	307
44637	3	-41.142	10.017	306
44637	3	-41.109	9.956	305
44637	3	-41.09	9.903	304
44637	3	-41.088	9.846	303
44637	3	-41.094	9.773	302
44637	3	-41.096	9.721	301
44637	3	-41.113	9.684	300
44637	3	-41.136	9.646	299
44637	3	-41.14	9.616	298
44637	3	-41.158	9.601	297
44637	3	-41.211	9.58	296
44637	3	-41.285	9.559	295
44637	3	-41.371	9.541	294
44637	3	-41.459	9.516	293
44637	3	-41.534	9.486	292
44637	3	-41.596	9.451	291
44637	3	-41.67	9.405	290
44637	3	-41.731	9.328	289
44637	3	-41.794	9.222	288
44637	3	-41.856	9.113	287
44637	3	-41.916	9.001	286
44637	3	-41.988	8.905	285
44637	3	-42.073	8.824	284
44637	3	-42.143	8.754	283
44637	3	-42.228	8.695	282
44637	3	-42.32	8.629	281
44637	3	-42.394	8.571	280
44637	3	-42.453	8.495	279
44637	3	-42.489	8.42	278
44637	3	-42.516	8.362	277
44637	3	-42.563	8.303	275
44637	3	-42.613	8.253	274
44637	3	-42.654	8.231	273
44637	3	-42.691	8.226	272
44637	3	-42.729	8.231	271
44637	3	-42.783	8.238	270
44637	3	-42.858	8.237	269
44637	3	-42.937	8.205	268
44637	3	-43.004	8.152	267
44637	3	-43.031	8.098	266
44637	3	-43.043	8.05	265
44637	3	-43.08	7.985	264
44637	3	-43.147	7.897	263
44637	3	-43.231	7.82	262
44637	3	-43.315	7.753	261
44637	3	-43.377	7.683	260
44637	3	-43.41	7.641	259
44637	3	-43.43	7.627	258
44637	3	-43.414	7.645	257
44637	3	-43.405	7.728	256
44637	3	-43.469	7.833	255
44637	3	-43.558	7.918	254
44637	3	-43.644	8.004	253
44637	3	-43.734	8.079	252
44637	3	-43.817	8.144	251
44637	3	-43.885	8.185	250
44637	3	-43.969	8.221	249
44637	3	-44.082	8.206	248
44637	3	-44.18	8.123	247
44637	3	-44.239	8.033	246
44637	3	-44.292	7.945	245
44637	3	-44.34	7.819	244
44637	3	-44.371	7.694	243
44637	3	-44.419	7.585	242
44637	3	-44.49	7.461	241
44637	3	-44.574	7.342	240
44637	3	-44.642	7.288	239
44637	3	-44.678	7.257	238
44637	3	-44.692	7.196	237
44637	3	-44.687	7.122	236
44637	3	-44.679	7.018	235
44637	3	-44.653	6.902	234
44637	3	-44.618	6.827	233
44637	3	-44.638	6.797	232
44637	3	-44.752	6.79	231
44637	3	-44.888	6.8	230
44637	3	-44.998	6.804	229
44637	3	-45.15	6.752	228
44637	3	-45.306	6.621	227
44637	3	-45.465	6.516	226
44637	3	-45.671	6.44	225
44637	3	-45.901	6.386	224
44637	3	-46.134	6.371	223
44637	3	-46.355	6.409	222
44637	3	-46.61	6.509	221
44637	3	-46.921	6.598	220
44637	3	-47.23	6.722	219
44637	3	-47.594	6.94	218
44637	3	-48.013	7.167	217
44637	3	-48.393	7.338	216
44637	3	-48.752	7.535	215
44637	3	-49.067	7.768	214
44637	3	-49.327	7.971	213
44637	3	-49.561	8.13	212
44637	3	-49.777	8.211	211
44637	3	-49.955	8.219	210
44637	3	-50.083	8.175	209
44637	3	-50.188	8.092	208
44637	3	-50.281	7.993	207
44637	3	-50.381	7.913	206
44637	3	-50.51	7.832	205
44637	3	-50.635	7.747	204
44637	3	-50.765	7.58	203
44637	3	-50.913	7.293	202
44637	3	-50.975	6.915	201
44637	3	-50.947	6.476	200
44637	3	-50.848	6.017	199
44637	3	-50.66	5.416	198
44637	3	-50.391	4.726	197
44637	3	-49.999	4.117	196
44637	3	-49.61	3.574	195
44637	3	-49.237	3.124	194
44637	3	-48.924	2.762	193
44637	3	-48.632	2.454	192
44637	3	-48.333	2.204	191
44637	3	-47.976	1.975	190
44637	3	-47.63	1.773	189
44637	3	-47.241	1.577	188
44637	3	-46.937	1.383	187
44637	3	-46.653	1.214	186
44637	3	-46.354	1.059	185
44637	3	-46.031	0.919	184
44637	3	-45.687	0.742	183
44637	3	-45.311	0.545	182
44637	3	-44.848	0.351	181
44637	3	-44.359	0.131	180
44637	3	-43.765	-0.183	179
44637	3	-43.222	-0.473	178
44637	3	-42.693	-0.696	177
44637	3	-42.185	-0.86	176
44637	3	-41.662	-0.969	175
44637	3	-41.11	-1.108	174
44637	3	-40.415	-1.276	173
44637	3	-39.724	-1.501	172
44637	3	-39.045	-1.708	171
44637	3	-38.448	-1.895	170
44637	3	-37.874	-2.018	169
44637	3	-37.314	-2.123	168
44637	3	-36.787	-2.176	167
44637	3	-36.22	-2.187	166
44637	3	-35.729	-2.184	165
44637	3	-35.235	-2.227	164
44637	3	-34.806	-2.314	163
44637	3	-34.388	-2.419	162
44637	3	-33.997	-2.514	161
44637	3	-33.54	-2.583	160
44637	3	-33.107	-2.62	159
44637	3	-32.69	-2.658	158
44637	3	-32.301	-2.667	157
44637	3	-31.954	-2.674	156
44637	3	-31.617	-2.703	155
44637	3	-31.28	-2.704	154
44637	3	-30.946	-2.692	153
44637	3	-30.578	-2.696	152
44637	3	-30.209	-2.684	151
44637	3	-29.861	-2.672	150
44637	3	-29.496	-2.655	149
44637	3	-29.157	-2.621	148
44637	3	-28.824	-2.585	147
44637	3	-28.512	-2.555	146
44637	3	-28.191	-2.52	145
44637	3	-27.889	-2.511	144
44637	3	-27.583	-2.501	143
44637	3	-27.274	-2.487	142
44637	3	-26.982	-2.474	141
44637	3	-26.709	-2.457	140
44637	3	-26.449	-2.423	139
44637	3	-26.207	-2.373	138
44637	3	-25.999	-2.294	137
44637	3	-25.772	-2.208	136
44637	3	-25.561	-2.11	135
44637	3	-25.358	-2.017	134
44637	3	-25.168	-1.919	133
44637	3	-25.027	-1.806	132
44637	3	-24.938	-1.699	131
44637	3	-24.905	-1.598	130
44637	3	-24.905	-1.504	129
44637	3	-24.937	-1.431	128
44637	3	-25.006	-1.378	127
44637	3	-25.119	-1.335	126
44637	3	-25.266	-1.27	125
44637	3	-25.409	-1.183	124
44637	3	-25.533	-1.093	123
44637	3	-25.613	-1.006	122
44637	3	-25.64	-0.949	121
44637	3	-25.623	-0.913	120
44637	3	-25.571	-0.873	119
44637	3	-25.491	-0.82	118
44637	3	-25.369	-0.76	117
44637	3	-25.248	-0.678	116
44637	3	-25.13	-0.614	115
44637	3	-25.015	-0.574	114
44637	3	-24.918	-0.549	113
44637	3	-24.834	-0.519	112
44637	3	-24.763	-0.477	111
44637	3	-24.742	-0.406	110
44637	3	-24.757	-0.326	109
44637	3	-24.782	-0.246	108
44637	3	-24.806	-0.181	107
44637	3	-24.819	-0.134	106
44637	3	-24.797	-0.123	105
44637	3	-24.733	-0.15	104
44637	3	-24.653	-0.187	103
44637	3	-24.574	-0.22	102
44637	3	-24.507	-0.242	101
44637	3	-24.463	-0.26	100
44637	3	-24.424	-0.263	99
44637	3	-24.362	-0.249	98
44637	3	-24.25	-0.223	97
44637	3	-24.093	-0.197	96
44637	3	-23.9	-0.17	95
44637	3	-23.704	-0.155	94
44637	3	-23.525	-0.131	93
44637	3	-23.379	-0.112	92
44637	3	-23.287	-0.098	91
44637	3	-23.201	-0.095	90
44637	3	-23.029	-0.102	89
44637	3	-22.807	-0.135	88
44637	3	-22.579	-0.179	87
44637	3	-22.371	-0.201	86
44637	3	-22.213	-0.216	85
44637	3	-22.122	-0.188	84
44637	3	-22.048	-0.155	83
44637	3	-21.978	-0.13	82
44637	3	-21.911	-0.113	81
44637	3	-21.844	-0.112	80
44637	3	-21.748	-0.121	79
44637	3	-21.62	-0.147	78
44637	3	-21.458	-0.178	77
44637	3	-21.299	-0.192	76
44637	3	-21.157	-0.202	76
44637	4	-59.564	13.269	441
44637	4	-59.417	13.124	440
44637	4	-59.277	13.02	439
44637	4	-59.152	12.933	438
44637	4	-59.057	12.848	437
44637	4	-58.976	12.767	436
44637	4	-58.876	12.673	435
44637	4	-58.79	12.594	434
44637	4	-58.676	12.565	433
44637	4	-58.549	12.571	432
44637	4	-58.408	12.59	431
44637	4	-58.239	12.603	430
44637	4	-58.055	12.585	429
44637	4	-57.876	12.579	428
44637	4	-57.734	12.564	427
44637	4	-57.613	12.529	426
44637	4	-57.501	12.491	425
44637	4	-57.381	12.455	424
44637	4	-57.266	12.409	423
44637	4	-57.147	12.362	422
44637	4	-57.026	12.331	421
44637	4	-56.9	12.314	420
44637	4	-56.765	12.314	419
44637	4	-56.637	12.317	418
44637	4	-56.517	12.319	417
44637	4	-56.386	12.31	416
44637	4	-56.252	12.304	415
44637	4	-56.129	12.293	414
44637	4	-55.991	12.275	413
44637	4	-55.841	12.245	412
44637	4	-55.674	12.222	411
44637	4	-55.485	12.204	410
44637	4	-55.281	12.205	409
44637	4	-55.089	12.241	408
44637	4	-54.906	12.254	407
44637	4	-54.726	12.244	406
44637	4	-54.556	12.203	405
44637	4	-54.388	12.11	404
44637	4	-54.234	12.051	403
44637	4	-54.119	12.011	402
44637	4	-54.031	11.967	401
44637	4	-53.933	11.913	400
44637	4	-53.811	11.848	399
44637	4	-53.668	11.773	398
44637	4	-53.5	11.704	397
44637	4	-53.313	11.651	396
44637	4	-53.117	11.581	395
44637	4	-52.916	11.535	394
44637	4	-52.708	11.49	393
44637	4	-52.481	11.458	392
44637	4	-52.267	11.438	391
44637	4	-52.058	11.427	390
44637	4	-51.828	11.423	389
44637	4	-51.586	11.452	388
44637	4	-51.323	11.494	387
44637	4	-51.077	11.52	386
44637	4	-50.841	11.549	385
44637	4	-50.632	11.564	384
44637	4	-50.473	11.577	383
44637	4	-50.343	11.577	382
44637	4	-50.238	11.568	381
44637	4	-50.148	11.561	380
44637	4	-50.053	11.535	379
44637	4	-49.949	11.514	378
44637	4	-49.842	11.48	377
44637	4	-49.709	11.422	376
44637	4	-49.578	11.368	375
44637	4	-49.449	11.303	374
44637	4	-49.319	11.241	373
44637	4	-49.17	11.174	372
44637	4	-49.015	11.133	371
44637	4	-48.852	11.102	370
44637	4	-48.666	11.08	369
44637	4	-48.482	11.071	368
44637	4	-48.279	11.049	367
44637	4	-48.088	11.041	366
44637	4	-47.917	11.043	365
44637	4	-47.756	11.035	364
44637	4	-47.616	11.016	363
44637	4	-47.502	10.986	362
44637	4	-47.402	10.96	361
44637	4	-47.299	10.941	360
44637	4	-47.186	10.93	359
44637	4	-47.056	10.931	358
44637	4	-46.898	10.934	357
44637	4	-46.742	10.944	356
44637	4	-46.595	10.947	355
44637	4	-46.452	10.95	354
44637	4	-46.289	10.957	353
44637	4	-46.158	10.957	352
44637	4	-46.028	10.954	351
44637	4	-45.888	10.954	350
44637	4	-45.751	10.957	349
44637	4	-45.606	10.953	348
44637	4	-45.457	10.925	347
44637	4	-45.318	10.892	346
44637	4	-45.2	10.864	345
44637	4	-45.101	10.839	344
44637	4	-45.023	10.835	343
44637	4	-44.971	10.847	342
44637	4	-44.919	10.871	341
44637	4	-44.883	10.906	340
44637	4	-44.857	10.946	339
44637	4	-44.814	11	338
44637	4	-44.752	11.053	337
44637	4	-44.684	11.119	336
44637	4	-44.622	11.178	335
44637	4	-44.539	11.227	334
44637	4	-44.456	11.277	333
44637	4	-44.373	11.326	332
44637	4	-44.289	11.363	331
44637	4	-44.2	11.393	330
44637	4	-44.107	11.399	329
44637	4	-44.014	11.363	328
44637	4	-43.926	11.297	327
44637	4	-43.847	11.217	326
44637	4	-43.777	11.154	325
44637	4	-43.696	11.096	324
44637	4	-43.607	11.039	323
44637	4	-43.502	10.994	322
44637	4	-43.392	10.946	321
44637	4	-43.273	10.896	320
44637	4	-43.151	10.846	319
44637	4	-43.026	10.797	318
44637	4	-42.933	10.74	317
44637	4	-42.837	10.679	316
44637	4	-42.756	10.628	315
44637	4	-42.703	10.594	314
44637	4	-42.647	10.549	313
44637	4	-42.579	10.521	312
44637	4	-42.531	10.499	311
44637	4	-42.492	10.449	310
44637	4	-42.447	10.391	309
44637	4	-42.415	10.332	308
44637	4	-42.362	10.253	307
44637	4	-42.28	10.193	306
44637	4	-42.214	10.159	305
44637	4	-42.189	10.12	304
44637	4	-42.211	10.095	303
44637	4	-42.271	10.087	302
44637	4	-42.335	10.086	301
44637	4	-42.38	10.101	300
44637	4	-42.399	10.123	299
44637	4	-42.378	10.141	298
44637	4	-42.332	10.149	297
44637	4	-42.282	10.146	296
44637	4	-42.24	10.116	295
44637	4	-42.208	10.067	294
44637	4	-42.174	10.008	293
44637	4	-42.137	9.946	292
44637	4	-42.112	9.88	291
44637	4	-42.118	9.814	290
44637	4	-42.145	9.732	289
44637	4	-42.186	9.643	288
44637	4	-42.24	9.545	287
44637	4	-42.281	9.445	286
44637	4	-42.324	9.357	285
44637	4	-42.379	9.269	284
44637	4	-42.42	9.183	283
44637	4	-42.457	9.113	282
44637	4	-42.507	9.031	281
44637	4	-42.541	8.945	280
44637	4	-42.579	8.867	279
44637	4	-42.609	8.786	278
44637	4	-42.627	8.716	277
44637	4	-42.668	8.659	275
44637	4	-42.718	8.621	274
44637	4	-42.765	8.605	273
44637	4	-42.808	8.615	272
44637	4	-42.856	8.639	271
44637	4	-42.926	8.67	270
44637	4	-43.01	8.696	269
44637	4	-43.087	8.703	268
44637	4	-43.136	8.674	267
44637	4	-43.127	8.638	266
44637	4	-43.101	8.601	265
44637	4	-43.087	8.547	264
44637	4	-43.1	8.478	263
44637	4	-43.126	8.419	262
44637	4	-43.172	8.38	261
44637	4	-43.226	8.354	260
44637	4	-43.286	8.351	259
44637	4	-43.366	8.363	258
44637	4	-43.434	8.386	257
44637	4	-43.501	8.443	256
44637	4	-43.602	8.512	255
44637	4	-43.71	8.56	254
44637	4	-43.8	8.591	253
44637	4	-43.882	8.636	252
44637	4	-43.976	8.675	251
44637	4	-44.07	8.704	250
44637	4	-44.205	8.735	249
44637	4	-44.387	8.721	248
44637	4	-44.542	8.631	247
44637	4	-44.634	8.541	246
44637	4	-44.698	8.448	245
44637	4	-44.736	8.304	244
44637	4	-44.75	8.173	243
44637	4	-44.765	8.073	242
44637	4	-44.805	7.964	241
44637	4	-44.866	7.867	240
44637	4	-44.926	7.813	239
44637	4	-44.987	7.765	238
44637	4	-45.029	7.707	237
44637	4	-45.056	7.657	236
44637	4	-45.099	7.599	235
44637	4	-45.166	7.537	234
44637	4	-45.234	7.491	233
44637	4	-45.324	7.484	232
44637	4	-45.451	7.48	231
44637	4	-45.607	7.483	230
44637	4	-45.771	7.476	229
44637	4	-45.951	7.454	228
44637	4	-46.109	7.45	227
44637	4	-46.238	7.471	226
44637	4	-46.328	7.478	225
44637	4	-46.391	7.445	224
44637	4	-46.457	7.405	223
44637	4	-46.522	7.369	222
44637	4	-46.648	7.373	221
44637	4	-46.867	7.408	220
44637	4	-47.119	7.459	219
44637	4	-47.41	7.554	218
44637	4	-47.702	7.651	217
44637	4	-47.989	7.779	216
44637	4	-48.285	7.944	215
44637	4	-48.527	8.13	214
44637	4	-48.771	8.307	213
44637	4	-49.016	8.487	212
44637	4	-49.224	8.588	211
44637	4	-49.408	8.657	210
44637	4	-49.539	8.674	209
44637	4	-49.597	8.683	208
44637	4	-49.607	8.698	207
44637	4	-49.605	8.736	206
44637	4	-49.621	8.78	205
44637	4	-49.642	8.788	204
44637	4	-49.628	8.778	203
44637	4	-49.603	8.753	202
44637	4	-49.596	8.71	201
44637	4	-49.578	8.664	200
44637	4	-49.6	8.601	199
44637	4	-49.686	8.531	198
44637	4	-49.78	8.49	197
44637	4	-49.861	8.488	196
44637	4	-49.956	8.544	195
44637	4	-50.079	8.617	194
44637	4	-50.181	8.709	193
44637	4	-50.264	8.828	192
44637	4	-50.333	8.921	191
44637	4	-50.36	8.979	190
44637	4	-50.397	9.03	189
44637	4	-50.449	9.043	188
44637	4	-50.5	9.04	187
44637	4	-50.566	9.052	186
44637	4	-50.62	9.033	185
44637	4	-50.627	8.996	184
44637	4	-50.577	8.95	183
44637	4	-50.484	8.887	182
44637	4	-50.293	8.799	181
44637	4	-50.105	8.692	180
44637	4	-49.994	8.583	179
44637	4	-49.953	8.477	178
44637	4	-49.948	8.315	177
44637	4	-49.905	8.146	176
44637	4	-49.826	7.983	175
44637	4	-49.697	7.863	174
44637	4	-49.565	7.814	173
44637	4	-49.496	7.771	172
44637	4	-49.479	7.703	171
44637	4	-49.527	7.639	170
44637	4	-49.64	7.592	169
44637	4	-49.803	7.552	168
44637	4	-49.992	7.465	167
44637	4	-50.131	7.339	166
44637	4	-50.205	7.163	165
44637	4	-50.236	6.95	164
44637	4	-50.251	6.79	163
44637	4	-50.256	6.699	162
44637	4	-50.265	6.607	161
44637	4	-50.229	6.477	160
44637	4	-50.118	6.343	159
44637	4	-49.997	6.194	158
44637	4	-49.905	5.994	157
44637	4	-49.803	5.792	156
44637	4	-49.704	5.593	155
44637	4	-49.569	5.422	154
44637	4	-49.443	5.298	153
44637	4	-49.333	5.18	152
44637	4	-49.234	5.06	151
44637	4	-49.12	4.935	150
44637	4	-48.99	4.768	149
44637	4	-48.81	4.473	148
44637	4	-48.5	4.117	147
44637	4	-48.171	3.787	146
44637	4	-47.838	3.445	145
44637	4	-47.512	3.171	144
44637	4	-47.203	2.923	143
44637	4	-46.835	2.685	142
44637	4	-46.484	2.513	141
44637	4	-46.197	2.404	140
44637	4	-45.946	2.307	139
44637	4	-45.723	2.194	138
44637	4	-45.515	2.04	137
44637	4	-45.309	1.843	136
44637	4	-45.08	1.613	135
44637	4	-44.866	1.393	134
44637	4	-44.644	1.223	133
44637	4	-44.397	1.118	132
44637	4	-44.141	1.068	131
44637	4	-43.871	1.058	130
44637	4	-43.586	1.075	129
44637	4	-43.339	1.14	128
44637	4	-43.15	1.213	127
44637	4	-43.003	1.24	126
44637	4	-42.906	1.182	125
44637	4	-42.857	1.042	124
44637	4	-42.805	0.879	123
44637	4	-42.691	0.701	122
44637	4	-42.473	0.509	121
44637	4	-42.121	0.289	120
44637	4	-41.641	0.113	119
44637	4	-41.066	-0.039	118
44637	4	-40.445	-0.145	117
44637	4	-39.779	-0.22	116
44637	4	-39.129	-0.342	115
44637	4	-38.524	-0.451	114
44637	4	-37.96	-0.579	113
44637	4	-37.494	-0.724	112
44637	4	-37.095	-0.822	111
44637	4	-36.764	-0.932	110
44637	4	-36.465	-1.001	109
44637	4	-36.239	-1.065	108
44637	4	-36.04	-1.114	107
44637	4	-35.849	-1.164	106
44637	4	-35.648	-1.243	105
44637	4	-35.478	-1.347	104
44637	4	-35.342	-1.433	103
44637	4	-35.19	-1.43	102
44637	4	-35.019	-1.413	101
44637	4	-34.821	-1.407	100
44637	4	-34.616	-1.38	99
44637	4	-34.376	-1.37	98
44637	4	-34.099	-1.367	97
44637	4	-33.799	-1.39	96
44637	4	-33.498	-1.396	95
44637	4	-33.225	-1.356	94
44637	4	-32.947	-1.32	93
44637	4	-32.652	-1.262	92
44637	4	-32.368	-1.21	91
44637	4	-32.111	-1.176	90
44637	4	-31.869	-1.16	89
44637	4	-31.656	-1.145	88
44637	4	-31.478	-1.103	87
44637	4	-31.302	-1.055	86
44637	4	-31.117	-0.991	85
44637	4	-30.914	-0.942	84
44637	4	-30.725	-0.892	83
44637	4	-30.546	-0.86	82
44637	4	-30.412	-0.837	81
44637	4	-30.315	-0.818	80
44637	4	-30.259	-0.803	79
44637	4	-30.229	-0.786	78
44637	4	-30.215	-0.763	77
44637	4	-30.219	-0.709	76
44637	4	-30.231	-0.611	76
44637	5	-59.564	13.269	441
44637	5	-59.406	13.118	440
44637	5	-59.265	13.016	439
44637	5	-59.136	12.936	438
44637	5	-59.048	12.861	437
44637	5	-58.958	12.775	436
44637	5	-58.867	12.681	435
44637	5	-58.774	12.607	434
44637	5	-58.67	12.587	433
44637	5	-58.535	12.607	432
44637	5	-58.399	12.626	431
44637	5	-58.225	12.646	430
44637	5	-58.041	12.645	429
44637	5	-57.878	12.627	428
44637	5	-57.735	12.604	427
44637	5	-57.606	12.573	426
44637	5	-57.489	12.529	425
44637	5	-57.362	12.489	424
44637	5	-57.244	12.445	423
44637	5	-57.115	12.399	422
44637	5	-56.992	12.37	421
44637	5	-56.866	12.356	420
44637	5	-56.738	12.356	419
44637	5	-56.601	12.369	418
44637	5	-56.477	12.367	417
44637	5	-56.349	12.368	416
44637	5	-56.218	12.359	415
44637	5	-56.09	12.346	414
44637	5	-55.952	12.327	413
44637	5	-55.792	12.293	412
44637	5	-55.61	12.265	411
44637	5	-55.427	12.256	410
44637	5	-55.222	12.272	409
44637	5	-55.026	12.305	408
44637	5	-54.849	12.324	407
44637	5	-54.667	12.315	406
44637	5	-54.517	12.254	405
44637	5	-54.359	12.179	404
44637	5	-54.218	12.116	403
44637	5	-54.107	12.074	402
44637	5	-54.019	12.032	401
44637	5	-53.924	11.978	400
44637	5	-53.794	11.913	399
44637	5	-53.656	11.845	398
44637	5	-53.491	11.783	397
44637	5	-53.294	11.723	396
44637	5	-53.096	11.653	395
44637	5	-52.886	11.589	394
44637	5	-52.68	11.541	393
44637	5	-52.452	11.511	392
44637	5	-52.238	11.493	391
44637	5	-52.008	11.475	390
44637	5	-51.766	11.488	389
44637	5	-51.515	11.518	388
44637	5	-51.248	11.568	387
44637	5	-50.987	11.612	386
44637	5	-50.726	11.646	385
44637	5	-50.516	11.662	384
44637	5	-50.348	11.669	383
44637	5	-50.212	11.674	382
44637	5	-50.091	11.669	381
44637	5	-49.984	11.667	380
44637	5	-49.878	11.649	379
44637	5	-49.771	11.634	378
44637	5	-49.652	11.597	377
44637	5	-49.523	11.543	376
44637	5	-49.387	11.486	375
44637	5	-49.26	11.417	374
44637	5	-49.128	11.356	373
44637	5	-48.977	11.3	372
44637	5	-48.822	11.252	371
44637	5	-48.654	11.22	370
44637	5	-48.461	11.196	369
44637	5	-48.275	11.186	368
44637	5	-48.081	11.163	367
44637	5	-47.898	11.171	366
44637	5	-47.734	11.172	365
44637	5	-47.593	11.157	364
44637	5	-47.468	11.136	363
44637	5	-47.362	11.118	362
44637	5	-47.272	11.096	361
44637	5	-47.185	11.075	360
44637	5	-47.082	11.06	359
44637	5	-46.957	11.052	358
44637	5	-46.806	11.056	357
44637	5	-46.661	11.073	356
44637	5	-46.526	11.077	355
44637	5	-46.378	11.073	354
44637	5	-46.219	11.074	353
44637	5	-46.075	11.072	352
44637	5	-45.937	11.074	351
44637	5	-45.781	11.079	350
44637	5	-45.638	11.083	349
44637	5	-45.482	11.081	348
44637	5	-45.319	11.052	347
44637	5	-45.165	11.031	346
44637	5	-45.031	11	345
44637	5	-44.914	10.982	344
44637	5	-44.819	10.997	343
44637	5	-44.741	11.02	342
44637	5	-44.65	11.056	341
44637	5	-44.537	11.089	340
44637	5	-44.403	11.129	339
44637	5	-44.268	11.166	338
44637	5	-44.129	11.178	337
44637	5	-44.018	11.198	336
44637	5	-43.901	11.207	335
44637	5	-43.769	11.221	334
44637	5	-43.63	11.21	333
44637	5	-43.516	11.164	332
44637	5	-43.429	11.104	331
44637	5	-43.369	11.03	330
44637	5	-43.344	10.932	329
44637	5	-43.334	10.834	328
44637	5	-43.32	10.749	327
44637	5	-43.301	10.655	326
44637	5	-43.266	10.575	325
44637	5	-43.213	10.496	324
44637	5	-43.135	10.415	323
44637	5	-43.041	10.348	322
44637	5	-42.934	10.289	321
44637	5	-42.811	10.232	320
44637	5	-42.686	10.18	319
44637	5	-42.556	10.143	318
44637	5	-42.461	10.088	317
44637	5	-42.369	10.01	316
44637	5	-42.288	9.931	315
44637	5	-42.237	9.878	314
44637	5	-42.201	9.821	313
44637	5	-42.162	9.786	312
44637	5	-42.138	9.747	311
44637	5	-42.112	9.675	310
44637	5	-42.051	9.587	309
44637	5	-41.979	9.525	308
44637	5	-41.924	9.48	307
44637	5	-41.89	9.451	306
44637	5	-41.883	9.446	305
44637	5	-41.911	9.445	304
44637	5	-41.984	9.442	303
44637	5	-42.082	9.433	302
44637	5	-42.178	9.426	301
44637	5	-42.267	9.428	300
44637	5	-42.336	9.429	299
44637	5	-42.376	9.425	298
44637	5	-42.406	9.428	297
44637	5	-42.444	9.436	296
44637	5	-42.488	9.44	295
44637	5	-42.543	9.448	294
44637	5	-42.596	9.456	293
44637	5	-42.638	9.466	292
44637	5	-42.693	9.482	291
44637	5	-42.763	9.485	290
44637	5	-42.836	9.464	289
44637	5	-42.904	9.432	288
44637	5	-42.984	9.376	287
44637	5	-43.047	9.303	286
44637	5	-43.089	9.225	285
44637	5	-43.148	9.148	284
44637	5	-43.196	9.063	283
44637	5	-43.233	8.995	282
44637	5	-43.277	8.932	281
44637	5	-43.307	8.863	280
44637	5	-43.328	8.801	279
44637	5	-43.348	8.741	278
44637	5	-43.364	8.685	277
44637	5	-43.389	8.626	275
44637	5	-43.42	8.584	274
44637	5	-43.443	8.564	273
44637	5	-43.472	8.583	272
[truncated: 876,862 more rows]
